# Supplementary material for: Human coronary microvascular contractile dysfunction associates with viable synthetic smooth muscle cells
Source: Cardiovasc Res. 2021 Jun 26;118(8):1978–92. doi: 10.1093/cvr/cvab218 (PMC9239576; doi:10.1093/cvr/cvab218)
Supplement: cvab218_Supplementary_Data [file cvab218_supplementary_data.zip]

Archive with 9 entries (8 files):
- Dora_Movie 3.mov
- Dora_Movie 4.mov
- Dora_Movie 5.mov
- Dora_Movie 6.MOV
- Dora_Movie 7.MOV
- suppl_data/
- suppl_data/Dora_Supplementary Materials_R3_unmarked.docx
- Dora_Movie 1.mov
- Dora_Movie 2.mov
